# Supplementary material for: Integrin CD11b activation drives anti-tumor innate immunity
Source: Nat Commun. 2018 Dec 19;9:5379. doi: 10.1038/s41467-018-07387-4 (PMC6300665; doi:10.1038/s41467-018-07387-4)
Supplement: Supplementary file 3 — Supplementary Data 1 [file 41467_2018_7387_MOESM3_ESM.xlsx]

## Sheet: 1a
	Figure 1a	RT PCR Macrophages
	sample	Ct	Ct	dCt = Ct Gapdh -Ct Arg	2^-dCT	ave 2^-dCT			2^-ddCt	ttest W vs itgam ko
		Gapdh	Arg1
	WT1-1	16.0471	28.5876	12.5405	0.000167857				0.914442
	WT1-2	15.7262	28.0158	12.2897	0.000199729				1.08807
	WT1-3	15.8866	28.3017	12.4151	0.000183101	0.000183562			0.997486
	WT2-1	16.7719	27.678	10.9061	0.000521105				0.968565
	WT2-2	16.8204	27.6815	10.8611	0.000537633				0.999285
	WT2-3	16.817	27.6314	10.8144	0.000555315	0.000538017			1.03215
	Itgam-/- 1-1	16.0471	25.8856	9.8385	0.00109224				5.95023
	Itgam-/- 1-2	16.7262	26.3479	9.62173	0.00126932				6.91494
	Itgam-/- 1-3	16.8866	26.6167	9.73011	0.00117746				6.41447
	Itgam-/- 2-1	16.5813	25.884	9.30274	0.00158342				2.94306
	Itgam-/-2-2	16.8134	26.0479	9.23451	0.0016601				3.0856
	Itgam-/-2-3	16.7578	26.9679	10.2101	0.000844225	0.00127113			1.56914	0.00326376
	sample	GAPDH	PDGFB	dCt = Ct Gapdh -Ct Pdgfb	2^-delta CT	ave 2^-deltaCT			2^-ddCt
	WT1-1	16.7719	26.8708	10.0989	0.000911852				0.902151
	WT1-2	16.8204	26.5057	9.68526	0.00121463				1.20171
	WT1-3	16.817	26.9256	10.1086	0.000905775	0.00101075			0.896138
	WT2-1	22.17	37.97	15.8	1.75277e-05				0.980853
	WT2-2	22.23	37.57	15.34	2.41101e-05				1.3492
	WT2-3	22.56	38.91	16.35	1.19718e-05	1.78699e-05			0.669942
	Itgam-/- 1-1	23.16	36.56	13.4	9.2512e-05				5.17697
	Itgam-/- 1-2	22.75	36.63	13.88	6.6329e-05				3.71177
	Itgam-/- 1-3	22.17	36.44	14.27	5.06176e-05	6.98196e-05			2.83256
	Itgam-/- 2-1	16.5813	24.683	8.10169	0.0036404				3.60167
	Itgam-/-2-2	16.8134	25.8805	9.06713	0.00186432				1.84449
	Itgam-/-2-3	16.7578	25.5882	8.83041	0.00219676	0.00256716			2.17339	0.00132677
		GAPDH	il6	DCt	2-dCT	ave 2^-dCT			2^-ddCt
	WT1-1	22.17	37.57	15.4	2.3128e-05				0.330069
	WT1-2	22.23	36.34	14.11	5.65544e-05				0.807112
	WT1-3	22.56	36.22	13.66	7.72557e-05				1.10255
	WT1-4	21.5775	34.23	12.6525	0.000155317				2.21659
	WT1-5	20.55	35.23	14.68	3.8096e-05	7.00702e-05			0.543684
	WT2-1	16.207	32.9789	16.207	1.32194e-05				0.891496
	WT2-2	15.8697	32.6901	15.8697	1.67016e-05				1.12633
	WT2-3	16.0672	32.8843	16.0672	1.45639e-05	1.48283e-05			0.982169
	Itgam-/- 1-1	21.462	32.08	10.618	0.000636302				9.08093
	Itgam-/- 1-2	20.44	32.47	12.03	0.000239116				3.41253
	Itgam-/- 1-3	23.16	35.56	12.4	0.000185024				2.64055
	Itgam-/1-4	22.75	35.56	12.81	0.000139253				1.98734
	Itgam-/-1-5	22.17	33.63	11.46	0.000354974	0.000310934			5.06598
	Itgam-/- 1-1	16.5813	31.5247	14.9435	3.1737e-05				2.1403
	Itgam-/- 1-2	16.8134	31.3488	14.5354	4.21114e-05				2.83994
	Itgam-/- 1-3	16.7578	31.7132	14.9553	3.14774e-05	3.51086e-05			2.12279	0.0087629
		GAPDH	il12b	DCt	2^-dCT	ave 2^-dCT
	WT	16.7719	36.7926	20.0207	9.40081e-07				1.12907
	WT	16.8204	36.0382	19.2178	1.64014e-06				1.96985
	WT	16.817	36.1428	19.3258	1.52184e-06				1.82777
	WT	16.0471	37.9317	21.8846	2.58272e-07				0.310193
	WT	15.7262	37.6903	21.9642	2.44412e-07				1.07703e-06
	WT	15.8866	37.1731	21.2864	3.90969e-07	8.32617e-07			0.469566
	Itgam-/-	16.0471	40.7789	24.7318	3.58912e-08				0.0431064
	Itgam-/-	16.7262	41.5945	24.8683	3.26506e-08				0.0392144
	Itgam-/-	16.8866	39.9633	23.0767	1.13038e-07				0.135762
	Itgam-/-	16.5813	38.2172	21.636	3.06852e-07				0.368539
	Itgam-/-	16.8134	38.7667	21.9533	2.46259e-07				0.295765
	Itgam-/-	16.7578	38.2362	21.4783	3.42279e-07	1.79495e-07			0.411088	0.0573532
		GAPDH	TGFb	delta Ct	2^-(dCt)	ave 2^-dCT
	WT	22.08	39.58	17.5	5.3948e-06				0.0469362
	WT	22.08	36.33	14.25	5.13242e-05				0.446535
	WT	21.95	33.9	11.95	0.00025275				2.199
	WT	21.88	34.58	12.7	0.000150286	0.000114939			1.30753
	Itgam-/-	24.11	33.69	9.58	0.00130657				11.3675
	Itgam-/-	21.65	31.59	9.94	0.00101803				8.85717
	Itgam-/-	21.65	31.85	10.2	0.000850147	0.00105825			7.39652	0.000752225
		GAPDH	VEGFA	delta Ct	2^-(dCt)	ave 2^-dCT
	WT	16.7719	26.9526	10.1807	0.000861608				1.01531
	WT	16.8204	27.2737	10.4533	0.000713274				0.840511
	WT	16.817	26.8253	10.0083	0.000970977	0.000848619			1.14418
	Itgam-/-	16.5813	26.1337	9.5524	0.00133181				1.56938
	Itgam-/-	16.8134	26.5941	9.78066	0.00113691				1.33972
	Itgam-/-	16.7578	26.8461	10.0882	0.00091864	0.00112912			1.08251	0.117106
		GAPDH	Nos2	delta Ct	2^-(dCt)	ave 2^-dCT
	WT	16.7719	32.2576	15.4857	2.17941e-05				0.981955
	WT	16.8204	33.267	16.4466	1.11967e-05				0.504476
	WT	16.817	31.6785	14.8615	3.35931e-05	2.21946e-05			1.51357
	Itgam-/-	16.5813	38.8738	22.2925	1.94667e-07				0.00877088
	Itgam-/-	16.8134	35.1531	18.3397	3.01435e-06				0.135814
	Itgam-/-	16.7578	37.4851	20.7273	5.76061e-07	1.26169e-06			0.025955	0.0326997
		GAPDH	IL10	DCt	2^-(dCt)	ave 2^-dCT
	WT	21.88	36.78	14.9	3.27079e-05				0.125941
	WT	22.08	41.78	19.7	1.17411e-06				0.00452088
	WT	22.08	32.47	10.39	0.000745244	0.000259709			2.86954
	Itgam-/-	24.11	36.87	12.76	0.000144164				0.5551
	Itgam-/-	21.65	35.66	14.01	6.06136e-05				0.233391
	Itgam-/-	24.11	41.55	17.44	5.62389e-06	7.01339e-05			0.0216546	0.484341
		GAPDH	ifng	DCt
	WT	15.0246	34.016	18.9918	1.9e-06				0.919355
	WT	15.2352	34.568	19.3328	1.5e-06				0.725806
	WT	15.23	33.698	18.468	2.8e-06	2.06667e-06			1.35484
	Itgam-/-	21.65	44.92	23.27	9.88626e-08				0.0478367
	Itgam-/-	21.65	45	23.35	9.35297e-08	9.61962e-08			0.0452563	0.0285572
		GAPDH	TNFa	DCt	2^-(dCt)	ave 2^-dCT
	WT	21.95	29.2	7.25	0.0065695				2.59959
	WT	16.36	24.0874	7.72735	0.00109224				0.432205
	WT	16.296	23.9167	7.62067	0.00126932				0.502278
	WT	16.3008	23.8931	7.59235	0.00117746	0.00252713			0.465926
	Itgam-/-	21.65	28.72	7.07	0.00744248				1.57966
	Itgam-/-	21.65	30.63	8.98	0.00198039	0.00471144			0.420337	1
		GAPDH	IL1b	DCt	2^-(dCt)	ave 2^-dCT
	WT	21.95	33.65	11.7	0.000300572				1.03116
	WT	21.95	34.54	12.59	0.000162193				0.55643
	WT	18.3278	29.4481	11.1203	0.000449225				1.54114
	WT	18.2732	30.1705	11.8973	0.000262152				0.899355
	WT	18.2272	30.0125	11.7854	0.000283302	0.000291489			0.971915
	Itgam-/-	21.65	36.98	15.33	2.42778e-05				0.0832891
	Itgam-/-	21.65	35.9	14.25	5.13242e-05	3.7801e-05			0.176076	0.0221828
																														#DIV/0!
																														#DIV/0!

## Sheet: 1b
	Figure 1b	RT PCR TAMs
	Sample		Ct Gapdh	Ct Arginase	dCt = Ct Gapdh -Ct Arg	2^-(dCt)	Ave 2^-dCT	2^-ddCT	ttest
					DCt	2^-(dCt)
	WT1		20.1	32.86	12.76	0.000144164		0.82139
	WT2		20.55	32.63	12.08	0.000230971		1.31598
	WT3		20.1	32.87	12.77	0.000143168		0.815716
	WT4		20.55	32.96	12.41	0.000183746	0.000175512	1.04691
	Itgam-/-1		20.58	30.18	9.6	0.00128858		7.34183
	Itgam-/-2		19.5	29.4	9.9	0.00104665		5.96342
	Itgam-/-3		20.58	31.74	11.16	0.000437024		2.48999
	Itgam-/-4		19.5	29.98	10.48	0.000700173	0.000868108	3.98931	0.0104815
	Sample		Ct Gapdh	Ct Nos2	dCt = Ct Gapdh -Ct Nos2	2^-(dCt)	Ave 2^-dCT	2^-ddCT
	WT1		20.1	34.09	13.99	6.14597e-05		0.436991
	WT2		20.55	32.81	12.26	0.000203879		1.44962
	WT3		20.1	33.29	13.19	0.000107008		0.760845
	WT4		20.55	32.91	12.36	0.000190226	0.000140643	1.35254
	Itgam-/-1		20.58	38.93	18.35	2.99295e-06		0.0212805
	Itgam-/-2		19.5	36.42	16.92	8.06441e-06		0.0573396
	Itgam-/-3		20.58	37.6	17.02	7.52436e-06		0.0534997
	Itgam-/-4		19.5	39.68	20.18	8.41811e-07	4.85588e-06	0.00598545	0.00719772
	Sample		Ct Gapdh	Ct Il10	dCt = Ct Gapdh -Ct Il10	2^-(dCt)	Ave 2^-dCT	2^-ddCT
	WT1		20.1	36.9	16.8	8.76387e-06		0.342687
	WT2		20.55	36.4	15.85	1.69307e-05		0.662027
	WT3		15.6108	29.8691	14.2584	5.10275e-05	2.5574e-05	1.99529
	Itgam-/-3		15.4128	22.5719	7.15909	0.0069968		273.59
	Itgam-/-4		15.7587	25	9.24127	0.00165234	0.00432457	64.6101	0.059883
	Sample		Ct Gapdh	Ct Il12b	dCt = Ct Gapdh -Ct Il12b	2^-(dCt)	Ave 2^-dCT	2^-ddCT
	WT1		20.1	40.21	20.11	8.83663e-07		0.0243174
	WT2		20.55	42.46	21.91	2.53766e-07		0.00698334
	WT3		15.6758	28.8541	13.1783	0.000107879	3.63387e-05	2.9687
	Itgam-/-1		20.58	43.25	22.67	1.49848e-07		0.00412364
	Itgam-/-2		19.5	43.45	23.95	6.17066e-08		0.0016981
	Itgam-/-3		15.4128	35.0081	19.5952	1.26255e-06		0.034744
	Itgam-/-4		15.7587	33.0659	17.3072	6.16623e-06	4.91368e-07	0.169688	0.302715
	Sample		Ct Gapdh	Ct Tgfb	dCt = Ct Gapdh -Ct Tgfb	2^-(dCt)	Ave 2^-dCT	2^-ddCT
	WT3		15.6108	28.0571	12.4464	0.000179173		0.886542
	WT4		15.6758	27.7933	12.1176	0.000225033	0.000202103	1.11346
	Itgam-/-3		15.4128	23.8618	8.44898	0.00286156		14.1589
	Itgam-/-4		15.7587	24.6948	8.93609	0.00204159	0.00245157	10.1017	0.0317443
	Sample		Ct Gapdh	CtTnfa	dCt = Ct Gapdh -CtTnfa	2^-(dCt)	Ave 2^-dCT
	WT1		20.1	37.65	17.55	5.21103e-06		0.603614
	WT2		20.55	36.89	16.34	1.20551e-05	8.63305e-06	1.39639
	Itgam-/-1		20.58	41.56	20.98	4.83494e-07		0.0560049
	Itgam-/-2		19.5	41.02	21.52	3.32533e-07	4.08013e-07	0.0385186	0.138175
	Sample		Ct Gapdh	Ct Ifn gamma	dCt = Ct Gapdh -Ct Ifn gamma	2^-(dCt)	Ave 2^-dCT	2^-ddCT
	WT1		15.6108	33.6653	18.0546	3.67315e-06		0.291253
	WT2		15.6758	31.1777	15.502	2.15499e-05	1.26115e-05	1.70875
	Itgam-/-1		15.4128	36.0577	20.6449	6.09922e-07		0.0483622
	Itgam-/-2		15.7587	36.9197	21.161	4.26484e-07	5.18203e-07	0.033817	0.308732
	Sample		Ct Gapdh	Ct Il1beta	dCt = Ct Gapdh -Ct Il1beta	2^-(dCt)	Ave 2^-dCT
	WT1		15.6108	22.5098	6.89904	0.00837879		1.70104
	WT2		15.6758	25.0832	9.40746	0.00147256	0.00492567	0.298955
	Itgam-/-1		15.4128	27.5999	12.1871	0.000214445		0.0435362
	Itgam-/-2		15.7587	25.9457	10.187	0.000857865	0.000536155	0.174162	0.333104
	Sample		Ct Gapdh	Ct Il6	dCt = Ct Gapdh -Ct Il6	2^-(dCt)	Ave 2^-dCT	2^-ddCT
	WT1		20.35	33.59	13.24	0.000103362		0.784099	0.00359315
	WT2		20.2	33.58	13.38	9.38034e-05		0.711585
	WT3		20.5	32.8	12.3	0.000198304	0.000131823	1.50432
	Itgam-/-1		20.2	31.07	10.87	0.000534323
	Itgam-/-2		20.23	30.89	10.66	0.000618045		4.05333
	Itgam-/-3		20.45	30.45	10	0.000976562	0.000709644	4.68844
	Sample		Ct Gapdh	Ct Pdgfb	dCt = Ct Gapdh -CtPdgfb	2^-(dCt)	Ave 2^-dCT	2^-ddCT
	WT1		15.6108	24.5799	8.96909	0.00199542		0.89656
	WT2		15.6758	24.3453	8.66956	0.00245586	0.00222564	1.10344
	Itgam-/-1		15.4128	22.1692	6.75636	0.00924979		4.15601
	Itgam-/-2		15.7587	22.5029	6.74422	0.00932797	0.00932797	4.19114	0.00109121
	Sample		Ct Gapdh	Ct Vegfa	dCt = Ct Gapdh -Ct Vegfa	2^-(dCt)	Ave 2^-dCT
	WT1		15.6108	28.7221	13.1114	0.000113001		0.541613
	WT2		15.6758	27.3581	11.6823	0.000304276	0.000208639	1.45839
	Itgam-/-1		15.4128	26.8912	11.4784	0.000350472		1.6798
	Itgam-/-2		15.7587	25.188	9.42927	0.00145046	0.000900466	6.95202	0.340939

## Sheet: 1c
Figure 1c	Figure 1c
RT-PCR Itgam siRNA vs control siRNA							Average calculation
	CT	CT												average		Arginase1	il6	Pdgfb	Nos2	Il12b
	gapdh	Arginase1	DCt	DDCt	2^-(ddCt)			2^-(ddCt)	2^-(ddCt)						non silencing	1	1	1	1	1
WT_scramble1	15.4128	24.4509	9.03807	0	1		Arginase1	replicate 1	replicate 2	average	sem				Itgam siRNA	5.55704	10.7	11.1	0.460791	0.347821
WT_siItgam1	15.7587	22.2197	6.46095	-2.57712	5.96746			1	1	1	0				CD11b-/-	5.84588	5.63741	6.77803	0.172366	0.170233
	gapdh	Arginase1	DCt	DDCt	2^-(ddCt)			5.96746	5.14662	5.55704	0.410417
WT_scramble2	15.3747	24.3365	8.96183	0	1
WT_siItgam2	15.8195	22.4177	6.59821	-2.36363	5.14662					ttest	0.00400691
														sem	non silencing	0	0	0	0	0
															Itgam siRNA	0.41	2.8	4.24	0.0220054	0.0711537
	gapdh	Nos2	DCt	DDCt	2^-(ddCt)										CD11b-/-	1.44624	2.58356	0.332078	0.0556069	0.0868526
WT_scramble1	15.4128	28.6889	13.2761	0	1			replicate 1	replicate 2	average	sem
WT_siItgam1	15.7587	30.1047	14.346	1.0699	0.476351		iNOS	1	1	1	0
	gapdh	Nos2	DCt	DDCt	2^-(ddCt)			0.476351	0.445231	0.460791	0.0220054
WT_scramble2	15.3747	28.698	13.3233	0	1
WT_siItgam2	15.8195	30.3102	14.4907	1.16737	0.445231					ttest	0.000415856
	gapdh	Il12b	DCt	DDCt	2^-(ddCt)
WT_scramble1	15.4128	28.5631	13.1503	0	1			replicate 1	replicate 2	average	sem
WT_siItgam1	15.7587	30.658	14.8993	1.749	0.297508		IL12B	1	1	1	0
	gapdh	il12b	DCt	DDCt	2^-(ddCt)			0.297508	0.398134	0.347821	0.0711537
WT_scramble2	15.3747	27.4586	12.0839	0	1
WT_siItgam2	15.8195	29.2321	13.4126	1.32867	0.398134					ttest	0.00294947
	gapdh	il6	DCt	DDCt	2^-(ddCt)
WT_scramble1	15.4128	28.457	13.0442	0	1			replicate 1	replicate 2	average	sem
WT_siItgam1	15.7587	25.668	9.90927	-3.1349	8.78412		IL6	1	1	1	0
	gapdh	Il6	DCt	DDCt	2^-(ddCt)			8.78412	12.7447	10.7644	2.80056
WT_scramble2	15.3747	29.563	14.1883	0	1
WT_siItgam2	15.8195	26.336	10.5165	-3.67183	12.7447					ttest	0.0193777
	gapdh	pdgfb	DCt	DDCt	2^-(ddCt)
WT_scramble1	15.4128	28.568	13.1552	0	1			replicate 1	replicate 2	average	sem
WT_siItgam1	15.7587	25.896	10.1373	-3.0179	8.09987		PDGF-bb	1	1	1	0
	gapdh	Pdgfb	DCt	DDCt	2^-(ddCt)			8.09987	14.102	11.1009	4.24414
WT_scramble2	15.3747	28.351	12.9763	0	1
WT_siItgam2	15.8195	24.978	9.15851	-3.81783	14.102					ttest	0.0390374
Itgam-/- vs WT
	GAPDH	il6	DCt	DDCt	2^-(ddCt)
WT_mCSF1	21.95	35.44	13.49	0	1		IL6	replicate 1	replicate 2	replicate 3	replicate 4	average	sem
CD11b-/-_mCSF1	21.65	32.24	10.59	-2.9	7.46426		wt	1	1	1	1	1	0
WT_mCSF2	21.95	40.72	18.77	0	1		cd11bko	7.46426	3.81055	6.02	4.22	5.3787	0.844715
CD11b-/-_mCSF2	21.65	38.49	16.84	-1.93	3.81055
WT mCSF3	22.17	37.57	15.4	0	1
CD11b-/-mCSF3	22.75	35.56	12.81	-2.59	6.02099
WT mCSF4	22.23	36.34	14.11	0	1							ttest	0.00102353
CD11b-/-mCSF4	20.44	32.47	12.03	-2.08	4.22807
	GAPDH	Nos2	DCt	DDCt	2^-(ddCt)
WT_mCSF1	21.95	40.56	18.61	0	1
CD11b-/-_mCSF1	21.65	42.5	20.85	2.24	0.211686		Nos2	replicate 1	replicate 2	average	sem
WT_mCSF2	21.88	39.82	17.94	0	1		wt	1	1	1	0
CD11b-/-_mCSF2	21.65	42.5	20.85	2.91	0.133046		cd11bko	0.211686	0.133046	0.172366	0.0556069
										ttest	0.00112474
	GAPDH	il12b	DCt	DDCt	2^-(ddCt)
WT_mCSF1	21.95	38.67	16.72	0	1		Il12b	replicate 1	replicate 2	average	sem
CD11b-/-_mCSF1	21.65	40.48	18.83	2.11	0.231647		wt	1	1	1	0
WT_mCSF2	21.95	38.3	16.35	0	1		cd11bko	0.231647	0.108819	0.170233	0.0868526
CD11b-/-_mCSF2	21.65	41.2	19.55	3.2	0.108819
										ttest	0.00271671
	GAPDH	Pdgfb	DCt	DDCt	2^-(ddCt)		PDGF	replicate 1	replicate 2	average	sem
WT_mCSF1	21.88	40.93	19.05	0	1		wt	1	1	1	0
CD11b-/-_mCSF1	21.65	37.99	16.34	-2.71	6.54322		cd11bko	6.54322	7.01285	6.77803	0.332078
WT_mCSF2	21.88	40.81	18.93	0	1
CD11b-/-_mCSF2	21.65	37.77	16.12	-2.81	7.01285					ttest	0.000823733
		Ct value
	GAPDH	Arg1	DCt	DDCt	2^-(ddCt)		Arg1	replicate 1	replicate 2	average	sem
WT_mCSF1	21.95	33.97	12.02	0	1		wt	1	1	1	0
CD11b-/-_mCSF1	21.65	31.4	9.75	-2.27	4.82323		cd11bko	4.82323	6.86852	5.84588	1.44624
WT_mCSF2	19.42	33.14	13.72	0	1
CD11b-/-_mCSF2	20.93	31.87	10.94	-2.78	6.86852						0.0208826
WT mCSF3	22.17	37.57	15.4	0	1
CD11b-/-mCSF3	22.75	35.56	12.81	-2.59	6.02099
WT mCSF4	22.23	36.34	14.11	0	1
CD11b-/-mCSF4	20.44	32.47	12.03	-2.08	4.22807

## Sheet: 1d
Figure 1d	RT-PCR anti-CD11b
			gapdh	Pdgf	DCt	DDCt	2^-(ddCt)				gapdh	Pdgf	DCt	DDCt	2^-(ddCt)					Arginase1	IL6	PDGF-bb	iNOS	IL12B
	cIgG		18.78	30.96	12.18	0	1		anti integrin aM		18.99	29.36	10.37	-1.51441	2.85682			fold change	IgG	1	1	1	1.03	1.105
	cIgG		22.89	31.36	8.47	0	1		anti integrin aM		23.06	30.02	6.96	-1.76409	3.39659				anti integrin aM	3.12	3.89	3.12	0.5	0.17
	cIgG		20.45	31.36	10.91	0	1		anti integrin aM		20.55	30.02	9.47	-1.63925	3.11503
																		sem	IgG	0.0433913	0	0	0.192	0.344
			gapdh	Il6	DCt	DDCt	2^-(ddCt)				gapdh	Il6	DCt	DDCt	2^-(ddCt)				anti integrin aM	0.245037	0.221968	0.245037	0.0767684	0.0289501
	cIgG		20.45	26.88	6.43	0	1		anti integrin aM		20.55	25.14	4.59	-1.84	3.5801
	cIgG		22.89	26.88	3.99	0	1		anti integrin aM		23.06	25.14	2.08	-1.91	3.75809
	cIgG		18.78	21.78	3	0	1		anti integrin aM		18.99	19.88	0.89	-2.11	4.31691
			gapdh	Arginase1	DCt	DDCt	2^-(ddCt)				gapdh	Arginase1	DCt	DDCt	2^-(ddCt)
	cIgG		14.4485	26.5478	12.0993	0.100993	0.932391		anti integrin aM		14.1629	24.6468	10.4839	-1.51441	2.85682
	cIgG		14.1595	26.0568	11.8973	-0.100993	1.07251		anti integrin aM		13.8796	24.1139	10.2342	-1.76409	3.39659
	cIgG		14.304	26.3023	11.9983	0	1		anti integrin aM		14.0213	24.3803	10.3591	-1.63925	3.11503
			gapdh	Il12b	DCt	DDCt	2^-(ddCt)				gapdh	Il12b	DCt	DDCt	2^-(ddCt)
	cIgG		14.4485	26.362	11.9135	-0.811151	1.75461		anti integrin aM		14.1629	27.775	13.6121	0.887466	0.540563
	cIgG		14.1595	26.9092	12.7497	0.0250571	0.982782		anti integrin aM		13.8796	27.3105	13.4309	0.706224	0.612922
	cIgG		14.304	27.8147	13.5107	0.786094	0.579912		anti integrin aM		14.0213	28.2395	14.2182	1.49359	0.355127
			gapdh	Nos2	DCt	DDCt	2^-(ddCt)				gapdh	Nos2	DCt	DDCt	2^-(ddCt)
	cIgG		14.4485	20.5096	6.06114	0.2615	0.83422		anti integrin aM		14.1629	22.1835	8.02064	2.22099	0.214493
	cIgG		14.1595	19.4551	5.29562	-0.504019	1.41816		anti integrin aM		13.8796	22.0928	8.21318	2.41353	0.187695
	cIgG		14.304	20.3461	6.04216	0.242519	0.845268		anti integrin aM		14.0213	22.9114	8.89011	3.09047	0.117402
			Pdgf	il6	Arginase	Il12b	Nos2
		cIgG	1	1	0.932391	0.83422	1.75461
			1	1	1.07251	1.41816	0.982782
			1	1	1	0.845268	0.579912
		average	1	1	1.00163	1.03255	1.10577
		sem	0	0	0.0404576	0.192831	0.344637
		anti-alpha M	Pdgf	Il6	Arginase	il12b	Nos2
			2.71321	3.5801	2.85682	0.540563	0.214493
			3.50642	4.31691	3.39659	0.612922	0.187695
			2.8481	3.75809	3.11503	0.355127	0.117402
		average	3.02258	3.88503	3.12281	0.502871	0.173197
		sem	0.245037	0.221968	0.155867	0.0767684	0.0289501
		ttest	0.0011752	0.000202191	0.000191864	0.0631684	0.0542933

## Sheet: 1e
Figure 1e	RT PCR suspension vs adhesion
		Arginase1	IL6	Pdgfb	nos2	Il12b					Pdgf		average	sem		ttest
fold change	ICAM	1.035	1	1	1	1.00667				WT_ICAM_6h	1		1	0
	Suspension	4.47667	4.3873	3.68333	0.735128	0.213333				WT_ICAM_6h	1
	VCAM	3.91333	2.67752	2.56979	0.194391	0.253333				WT_ICAM_6h	1
sem	ICAM	0.032532	0	0	0	0.00666667
	Suspension	0.45042	0.735128	0.735128	0.0497773	0.0176383				WT_suspension_6h	4.85678		3.68333	0.735128		0.0217685
	VCAM	0.394011	0.194391	0.194391	0.0176383	0.0491031				WT_suspension_6h	3.86375
										WT_suspension_6h	2.32947
										WT_VCAM_6h	2.23457		2.56979	0.194391		0.00127746
										WT_VCAM_6h	2.90795
										WT_VCAM_6h	2.56685
											Il6		average	sem		ttest
										WT_ICAM_6h	1		1	0
										WT_ICAM_6h	1
										WT_ICAM_6h	1
										WT_suspension_6h	5		4.3873	0.735128		0.000603056
										WT_suspension_6h	4
										WT_suspension_6h	3.97
										WT_VCAM_6h	3.27161		2.67752	0.194391		0.00517119
										WT_VCAM_6h	2.47942
										WT_VCAM_6h	2.28153
											Arginase I		average	sem
										WT_ICAM_6h	1.1		1.035	0.032532
										WT_ICAM_6h	1.005
										WT_ICAM_6h	1
										WT_suspension_6h	4.58		4.47667	0.45042		0.00159144
										WT_suspension_6h	5.2
										WT_suspension_6h	3.65
										WT_VCAM_6h	3.2		3.91333	0.394011		0.00189138
										WT_VCAM_6h	4.56
										WT_VCAM_6h	3.98
											il12b
										WT_ICAM_6h	1		1.00667	0.00666667
										WT_ICAM_6h	1.02
										WT_ICAM_6h	1
										WT_suspension_6h	0.22		0.213333	0.0176383		1.9077e-06
										WT_suspension_6h	0.18
										WT_suspension_6h	0.24
										WT_VCAM_6h	0.35		0.253333	0.0491031		0.000109163
										WT_VCAM_6h	0.22
										WT_VCAM_6h	0.19
											Nos2
										WT_ICAM_6h	1		1	0
										WT_ICAM_6h	1
										WT_ICAM_6h	1
										WT_suspension_6h	0.23		0.246667	0.0497773		0.00011112
										WT_suspension_6h	0.34
										WT_suspension_6h	0.17
										WT_VCAM_6h	0.22		0.253333	0.0176383		1.86149e-06
										WT_VCAM_6h	0.28
										WT_VCAM_6h	0.26

## Sheet: 1f
	RT-PCR																						Graph
											Average calculation								ttest					Arg1	Il6	Pdgfb	Nos2	il12b
	IL6			IL6	Gapdh	dCT	2^dCT	2^-ddCT		IL6				average	sem	ttest							ICAM	1	1	1	1	1
		ICAM		29.8847	21.7268	8.15785	0.00350142	1		ICAM	0.00350142	0.00561947	0.00317205	0.00409765	0.00076683	0.0182784	1	0.187139	0.0182784				Suspension	8.4064	3.97686	3.78115	0.0699	0.23
		BSA		28.1216	21.8585	6.26311	0.0130202	3.71854		Suspension	0.0130202	0.0224368	0.0134302	0.0162957	0.00307283		3.97686	0.7499
																							sem
		ICAM		29.0262	21.5508	7.47535	0.00561947	1															ICAM	0.306116	0.187139	0.209	0.121	0.50135
		BSA		27.2994	21.8214	5.47799	0.0224368	3.9927															Suspension	2.723	0.7499	0.879	0.026	0.104554
		ICAM		30.0679	21.7675	8.30037	0.00317205	1
		BSA		27.5836	21.3652	6.21837	0.0134302	4.23393
	ARG1			ARG	Gapdh	dCt	2^dCT			ARG1				average	sem
		ICAM		33.0679	21.7268	11.341	0.000385485	1		ICAM	0.000918846	0.000385485	4.75839e-05	0.000450638	0.000137948	0.0351596	1	0.306116	0.0351596
		BSA		29.5836	21.8585	7.72515	0.00472604	12.26		BSA	0.00491841	0.00472604	0.0017203	0.00378825	0.00122709		8.4064	2.723
		ICAM		35.91	21.5508	14.3592	4.75839e-05	1
		BSA		31.0045	21.8214	9.18313	0.0017203	36.1529
		ICAM		31.8554	21.7675	10.0879	0.000918846	1
		BSA		29.0328	21.3652	7.66759	0.00491841	5.35281
	PDGFB			PDGFB	Gapdh	dCt	2^dCT			PDGFB				average	sem
		ICAM		32.1183	21.7268	10.3914	0.000744504	1		ICAM	0.000744504	0.0013804	0.000799902	0.000974934	0.000203361	0.0370452	1	0.208589	0.0370452
		BSA		30.1183	21.8585	8.25979	0.00326254	4.38216		BSA	0.00326254	0.00533737	0.0024592	0.00368637	0.000857454		3.78115	0.879499
		ICAM		31.0515	21.5508	9.5007	0.0013804	1
		BSA		29.3711	21.8214	7.54966	0.00533737	3.86655
		ICAM		32.0554	21.7675	10.2879	0.000799902	1
		BSA		30.0328	21.3652	8.66759	0.0024592	3.07438
	NOS2			NOS2	Gapdh	dCt	2^dCT			NOS2				average	sem
		ICAM		29.8847	21.7268	8.15785	0.00350142	1		ICAM		0.00350142	0.00259623	0.00304882	0.000369539	0.0256182	1	0.121207	0.0256182
		BSA		34.9216	21.8585	13.0631	0.000116846	0.033371		BSA		0.000116846	0.000309918	0.000213382	7.88214e-05		0.0699882	0.0258531
		ICAM		30.1402	21.5508	8.58936	0.00259623	1
		BSA		33.4772	21.8214	11.6558	0.000309918	0.119372
	IL12B			IL12B	Gapdh	dCt	2^dCT			Il12B				average	sem
		ICAM		29.0262	21.7268	7.29936	0.00634853	1		ICAM		0.00634853	0.00151817	0.00393335	0.00197199	0.348258	1	0.50135	0.348258
		BSA		31.2994	21.8585	9.44092	0.0014388	0.226636		BSA		0.0014388	0.000431459	0.000935131	0.000411246		0.237744	0.104554
		ICAM		30.9143	21.5508	9.36345	0.00151817	1
		BSA		32.9999	21.8214	11.1785	0.000431459	0.284197

## Sheet: 1G
		ratio of	p-p65/p65
Time	WT			Itgam-/-
0min	0	-0.00191036	-0.0258365	0	-0.00392019	-0.0288144
5min	0.103257	0.0987598	0.126047	0	-0.00633678	-0.0567142
15min	1.40352	1.48265	1.65781	1.10509	1.19254	1.2842
30min	0.582302	0.599935	0.666508	0.400508	0.389455	0.387712
1h	0.433609	0.481868	0.519874	0.16998	0.198236	0.175087
2h	0.0583363	0.053247	0.0755819	0.0396258	0.0395187	-0.0554367
4h	0	-0.0106058	-0.0640349	0	0.00821807	-0.0580075
6h	0.0875102	ND	ND	0.153565	0.194046	0.165924

## Sheet: 1h
	Tumor derived macrophages adoptive transfer:tumor weight
	Tumor weights
	WT/-	WT/WT	WT/CD11bko	CD11bko/-	CD11bko/WT	CD11bko/CD11bko
	139.7	177.4	286.4	161.5	145.4	247.2
	143.7	96.5	137.6	89.2	137.3	263.4
	204.7	192.1	274.6	197.4	137.7	249.1
	124.9	150.6	195.6	152.5	118.3	110.4
	171.1	129	303.6	204.6	159.7	220.9
	135	107.6	202.8	200.3	91.5	133.5
	161.6	161.3	213.8	204.5	74	209.8
	125.5	105.3	320.6	120.4	169	145

## Sheet: 1i
	Bone marrow derived macrophages adoptive transfer: Tumor weight
	Tumor weights
	WT/-	WT/WT	WT/CD11bko	CD11bko/-	CD11bko/WT	CD11bko/CD11bko
	31.4	68.5	139.8	131	43.6	144.8
	92.2	78.4	369.9	99.1	0	108.4
	36.9	103.3	218.1	250.7	155.1	129.8
	129.6	93.9	149.5	160	119.7	280.2
	108.6	43.5	197.7	81.4	116.5	204.8
	52.1	69.9	332.7	179	36.6	126.2
	10.7	93.8	187.3	99.2	64.5	289.3
	117.6	81.6		120.1	9.5	201.4

## Sheet: 1j
		Tumor gene expression
		Figure 1j Tumor RT-PCR															Il6	Pdgfb	Vegfa	Il10
																WT	1	1.13	1.04	1.06
				Ct		Ct	dCt	2^-dCT	2^-ddCT	mean 2^-ddCt	sem	ttest				Itgam-/-	3.98	8.99	1.05	5.92
			Il6	GAPDH		IL6
		WT_d21		16.28		27.03	10.75	0.0633333	0.95705						sem	WT	0.044	0.36	0.2	0.24
		WT_d21		16.52		27.08	10.56	-0.126667	1.09177							Itgam-/-	0.47	1.48	0.131	1.22
		WT_d21		16.57		27.32	10.75	0.0633333	0.95705	1.00196	0.044906
		CD11b_d21		16.18		25.26	9.08	-1.60667	3.04547
		CD11b_d21		16.88		25.43	8.55	-2.13667	4.39745
		CD11b_d21		16.99		25.5	8.51	-2.17667	4.52108	3.988	0.472613	0.00326391
			IL10	GAPDH		IL10
		WT_d21		16.28		21.69	5.41	-0.526667	1.4406
		WT_d21		16.52		22.28	5.76	-0.176667	1.13027
		WT_d21		16.57		23.21	6.64	0.703333	0.614152	1.06167	0.241027
		CD11b_d21		16.18		20.29	4.11	-1.82667	3.54717
		CD11b_d21		16.88		20.1	3.22	-2.71667	6.57352
		CD11b_d21		16.99		19.99	3	-2.93667	7.6564	5.9257	1.22966	0.0178154
			VEGFA	GAPDH		VEGFA
		WT_d21		16.28		22.43	6.15	-0.406667	1.32562
		WT_d21		16.52		22.87	6.35	-0.206667	1.15402
		WT_d21		16.57		23.74	7.17	0.613333	0.653685	1.04444	0.20156
		CD11b_d21		16.18		22.84	6.66	0.103333	0.93088
		CD11b_d21		16.88		23.57	6.69	0.133333	0.911722
		CD11b_d21		16.99		23.15	6.16	-0.396667	1.31646	1.05302	0.131837	0.973287
			PDGF	GAPDH		PDGF
		WT_d21		16.28		30.2	13.92	-0.24	1.18099
		WT_d21		16.52		29.88	13.36	-0.8	1.7411
		WT_d21		16.57		31.77	15.2	1.04	0.486327	1.13614	0.362916
		CD11b_d21		16.18		26.95	10.77	-3.39	10.4831
		CD11b_d21		16.88		27.65	10.77	-3.39	10.4831
		CD11b_d21		16.99		28.56	11.57	-2.59	6.02099	8.99576	1.48739	0.00682156

[truncated: 80 more sheets: 1k, 1l, 2b, 2c, 2d, 2e, 2f, 2g, 2i, 3a, 3b , 3c, 3d, 3e, 3f, 3g, 3h, 3i, 3k, 3l …]
